# Supplementary material for: Massively Parallel Amplicon Sequencing Reveals Isotype-Specific Variability of Antimicrobial Peptide Transcripts in Mytilus galloprovincialis
Source: PLoS One. 2011 Nov 7;6(11):e26680. doi: 10.1371/journal.pone.0026680 (PMC3210125; doi:10.1371/journal.pone.0026680)
Supplement: File S1 — Number of reads per AMP and sample. (XLS) [file pone.0026680.s001.xls]

## Sheet: Sheet1
File S3. Number of reads per AMP and sample.
	Number of reads
	first pool (half plate)			second pool (half plate)
AMP precursor	Pa	Vi	Ve	Ve nc	Ve ft	Ve nt
MytA	9793	10556	8784	6742	6215	5325
MytB	6590	2346	5390	2411	2554	3148
MytC	7055	9081	5983	4280	7820	7419
MytlB	9348	10814	7858	5766	7913	6182
MytlC	10268	5951	8373	8181	5798	5907
MytlD	2163	2126	3079	2073	1984	1633
MytM	1196	4085	1364	1034	127	1171
MGD1	9429	9867	9727	9565	4538	3913
MGDt	2884	5149	7309	2839	3706	2112
Total	58726	59975	57867	42891	40655	36810
