# Supplementary material for: Massively Parallel Amplicon Sequencing Reveals Isotype-Specific Variability of Antimicrobial Peptide Transcripts in Mytilus galloprovincialis
Source: PLoS One. 2011 Nov 7;6(11):e26680. doi: 10.1371/journal.pone.0026680 (PMC3210125; doi:10.1371/journal.pone.0026680)
Supplement: File S2 — Detailed list of all SNCs detected per AMP precursor in the 6 samples, with type of change and related frequency. (XLS) [file pone.0026680.s002.xls]

## Sheet: Foglio1
File S4. Detailed list of all SNCs detected per AMP precursor in the 6 samples, with type of change and related frequency
Amplified AMP	Position	Nucleotide or triplet	Pa sample				Vi sample				Ve sample					Ve nc sample				Ve ft sample					Ve nt sample
			SNC type	freq 1	freq 2	freq 3	SNC types	freq 1	freq 2	freq 3	SNC types	freq 1	freq 2	freq 3	freq 4	SNC types	freq 1	freq 2	freq 3	SNC types	freq 1	freq 2	freq 3	freq 4	SNC types	freq 1	freq 2	freq 3
MGD1	19	A	G/A/T	45.7	42.8	11.5	A/G/T	59.5	33.1	7.3	G/A/T	63.1	25.3	11.5		G/A/T	47.2	46.4	6.4	G/A/T	57.3	25.6	17.1		G/A/T	61.5	28.7	9.8
MGD1	27	G					G/T	94.3	5.7							G/T	77.1	22.9		G/T	92.9	7.1			G/T	90.6	9.4
MGD1	28	GTT					GTT/TTG	94.3	3.3							GTT/TTG/TTC	75.1	18.8	6.0	GTT/TTC/TTG	92.6	4.1	3.2		GTT/TTC/TTG	90.1	5.0	4.9
MGD1	44	T	T/C	93.4	6.6		T/C	94.9	5.1		T/C	96.3	3.7			T/C	90.6	9.4		T/C	96.8	3.2			T/C	93.0	6.9
MGD1	48	T	T/C	93.3	6.7		T/C	94.7	5.3		T/C	96.2	3.8			T/C	90.5	9.5		T/C	96.7	3.3			T/C	93.1	6.9
MGD1	55	TAT	TAT/ACT	91.1	8.9		TAT/ACT	89.0	11.0		TAT/ACT	94.0	6.0			TAT/ACT	68.3	31.7		TAT/ACT	89.9	10.1			TAT/ACT	83.3	16.7
MGD1	79	A	A/G	94.4	5.6		A/G	95.6	4.4		A/G	83.3	16.7							A/G	94.1	5.9			A/G	90.9	9.1
MGD1	85	CAA	CAA/GCC/CCA	84.7	9.0	5.8	CAA/GCC/CCA	82.4	13.2	4.4	CAA/CCA/GCC	73.7	18.7	6.4		CAA/GCC	65.1	32.0		CAA/GCC/CCA	81.4	11.5	7.1		CAA/GCC/CCA	70.9	15.2	13.9
MGD1	95	G	G/A	90.8	8.9		G/A	87.6	12.4		G/A	92.9	6.4			G/A	68.1	31.9		G/A	90.5	9.5			G/A	84.8	15.2
MGD1	99	T	T/C	92.7	7.3		T/C	93.9	6.1		T/C	94.9	5.1			T/C	72.2	27.8		T/C	96.7	3.3			T/C	90.6	9.4
MGD1	108	C	C/A	92.1	7.9		C/A	94.3	5.7		C/A	93.7	6.3			C/A	72.9	27.1		C/A	96.6	3.4			C/A	90.9	9.1
MGD1	111	T														T/C	96.6	3.4
MGD1	113	C	C/G	92.8	6.6		C/G	94.6	5.4		C/G	94.9	4.5			C/G	75.6	24.4		C/G	97.0	3.0			C/G	91.2	8.8
MGD1	126	T	T/G	93.2	6.8		T/G	94.4	5.6		T/G	95.1	4.9			T/G	74.0	26.0							T/G	91.2	8.8
MGD1	145	CAC	CAC/TTC	93.2	6.7		CAC/TTC	94.5	5.4		CAC/TTC	95.4	4.4			CAC/TTC	75.8	24.2		CAC/TTC	96.8	3.2			CAC/TTC	91.1	8.8
MGD1	151	TTG														TTG/CGG	96.6	3.4
MGD1	162	T	T/A	92.5	7.5		T/A	94.1	5.9		T/A	94.9	5.1			T/A	72.8	27.2		T/A	95.9	4.1			T/A	90.5	9.5
MGD1	165	T	T/C	92.5	7.5		T/C	94.1	5.9		T/C	94.9	5.1			T/C	72.8	27.2		T/C	95.9	4.1			T/C	90.5	9.5
MGD1	175	GGT	GGT/GGC/GAT	86.6	7.8	5.6	GGT/GGC/GAT	89.3	6.0	4.7	GGT/GAT/GGC	75.7	19.0	5.2		GGT/GGC/GAT	69.4	27.3	3.3	GGT/GAT/GGC	87.4	8.3	4.2		GGT/GAT/GGC	76.2	14.2	9.6
MGD1	189	A	A/C	92.1	7.2		A/C	93.8	5.6		A/C	94.6	4.6			A/C/T	72.6	21.2	6.2	A/C	95.7	3.9			A/C	90.4	8.9
MGD1	215	T	T/A	92.8	7.2		T/A	94.3	5.7		T/A	95.2	4.8			T/A	75.9	24.1		T/A	96.0	4.0			T/A	91.4	8.6
MGD1	224	A	A/T	78.5	21.5		A/T	83.4	16.6		A/T	86.0	14.0			A/T	70.1	29.9		A/T	93.7	6.3			A/T	87.1	12.9
MGD1	230	C	C/T	91.5	8.4		C/T	94.9	5.1		C/T	94.2	5.7			C/T	72.8	27.2		C/T	96.0	4.0			C/T	91.7	8.3
MGD1	234	T	T/A	91.9	8.1		T/A	94.9	5.1		T/A	94.9	5.1			T/A	73.5	26.5		T/A	96.3	3.7			T/A	92.0	8.0
MGD1	237	C	C/T	91.7	8.3		C/T	94.9	5.1		C/T	94.9	5.1			C/T	73.0	27.0		C/T	96.0	4.0			C/T	91.8	8.2
MGD1	255	A	A/G	94.9	5.1						A/G	92.2	7.8			A/G	93.3	6.7							A/G	95.8	4.2
MGD1	262	G	G/A	94.4	5.2		G/A	96.3	3.7		G/A	95.6	3.8			G/A	80.2	19.8		G/A	96.8	3.2			G/A	93.0	7.0
MGD1	266	C	C/A	94.5	5.3		C/A	96.2	3.6		C/A	96.3	3.6			C/A	78.4	21.2		C/A	96.8	3.2			C/A	92.9	6.8
MGD1	267	G	G/C	92.9	7.0		G/C	95.2	4.8		G/C	94.8	4.4			G/C	75.7	24.3		G/C	96.2	3.8			G/C	92.3	7.7
MGD1	273	T	T/G	92.7	7.3		T/G	95.1	4.9		T/G	95.6	4.4			T/G	75.7	24.3		T/G	96.1	3.9			T/G	92.4	7.6
MGD1	275	T	T/A	92.3	7.7		T/A	94.8	5.2		T/A	95.4	4.6			T/A	75.3	24.7		T/A	96.1	3.9			T/A	92.1	7.9
MGD1	300	G	A/G	71.8	28.2		A/G	54.3	45.7		A/G	65.8	34.2			A/G	75.1	24.9		A/G	57.6	42.2			A/G	66.1	33.9
MGDt	4	C	C/G	96.3	3.7											C/G	95.9	4.0							C/G	95.8	4.2
MGDt	7	C	C/G	94.6	5.3											C/G	93.5	6.4							C/G	95.9	4.1
MGDt	8	C	C/G	95.1	4.8											C/G	95.6	4.3
MGDt	11	T														T/G	96.3	3.7
MGDt	13	A																							A/G	96.3	3.6
MGDt	15	A														A/G	95.7	4.3							A/G	95.1	4.9
MGDt	16	A																							A/G	96.7	3.3
MGDt	47	G	G/T	90.5	9.5		G/T	90.5	9.5		G/T	90.8	9.2			G/T	91.4	8.5
MGDt	52	T	A/T	56.4	43.6		A/T	61.9	38.1		A/T	56.6	43.3			T/A	53.7	46.3		A/T	95.6	4.4			T/A	56.3	43.7
MGDt	58	C																							C/T	91.0	9.0
MGDt	68	A	G/T	57.4	40.9		G/T/A	49.8	37.1	13.1	G/T/A	46.9	42.2	10.9		T/G	51.2	48.4		G/T	95.5	4.2			T/G	54.0	45.8
MGDt	69	C					C/T	84.6	15.4		C/T	88.9	11.1
MGDt	79	G	G/T/A	51.7	43.5	4.8	G/T/A	56.1	39.0	4.9	G/T/A	51.4	44.0	4.6		T/G/A	48.0	46.5	5.5	G/T	95.8	4.2			T/G	54.0	46.0
MGDt	103	T					T/A	84.8	15.2		T/A	89.1	10.9
MGDt	110	G	A/G	57.7	42.3		A/G	61.0	39.0		A/G	56.3	43.7			G/A	51.5	48.5		A/G	95.5	4.5			G/A	53.8	46.2
MGDt	144	A	A/G	82.8	17.2		A/G	87.6	12.4		A/G	87.1	12.9			A/G	93.3	6.7		A/G	69.9	30.1			A/G	74.8	25.2
MGDt	153	T	A/T	57.7	42.3		A/T	61.4	38.6		A/T	56.6	43.4			T/A	51.7	48.3		A/T	95.1	4.9			T/A	54.0	46.0
MGDt	166	A	A/C/T	43.9	38.2	17.8	C/A/T	48.7	38.7	12.5	A/C/T	43.7	43.1	13.2		A/C/T	50.9	37.6	11.5	C/T/A	67.6	28.4	4.0		A/T/C	42.4	40.4	17.3
MGDt	194	T	T/G	96.4	3.6											T/G	92.9	7.1
MGDt	203	C	C/A	87.2	12.8		C/A	79.7	20.3		C/A	83.3	16.7			C/A	92.4	7.6		C/A	82.6	17.4
MGDt	209	AAG	ACG/AAG/ACA	52.1	44.3	3.5														ACG/ACA/AAG	89.1	5.8	5.1
MGDt	210	C					C/A	58.9	40.8		C/A	53.0	46.8			A/C	53.6	46.3							A/C	58.6	41.4
MGDt	240	G	T/G	67.8	32.2		T/G	71.4	28.6		T/G	66.0	34.0			T/G	58.0	42.0		T/G	96.3	3.7			G/T	55.2	44.8
MGDt	249	G	G/A	60.6	39.4		G/A	57.7	42.2		G/A	62.8	37.2			G/A	62.6	37.4		A/G	92.1	7.8			G/A	64.0	36.0
MGDt	253	T					T/C	95.7	4.3											T/C	86.8	13.2
MGDt	254	A	A/G	86.9	13.1		A/G	92.2	7.8		A/G	94.6	5.4							G/A	50.8	49.2			A/G	95.5	4.5
MGDt	257	G	G/T	89.9	10.1		G/T	93.8	6.2		G/T	95.8	4.2							G/T	50.5	49.5			G/T	95.5	4.5
MGDt	262	C	T/C	50.6	49.4		T/C	53.8	46.2		T/C	51.1	48.9			C/T	54.3	45.7		T/C	94.3	5.7			C/T	62.1	37.9
MGDt	305	T	A/T	55.3	44.7		A/T	54.5	45.5		A/T	53.9	46.1			A/T	51.2	48.8		A/T	94.4	5.6			T/A	60.2	39.8
MGDt	309	T	T/A	96.0	4.0
MGDt	315	T	T/G	51.1	48.9		T/G	52.2	47.8		T/G	50.1	49.9			G/T	53.8	46.1		T/G	94.4	5.6			G/T	62.5	37.5
MGDt	321	A	C/A	52.4	46.3		A/C	50.3	47.5		C/A	50.3	47.7			C/A	54.2	44.6		A/C	94.1	5.9			C/A	63.4	36.6
MGDt	339	C	G/C	94.1	5.9		G/C	87.1	12.7		G/C	89.4	10.5			G	98.9			G	99.7				G	99.8
MGDt	340	T	T/G	86.0	14.0		T/G	93.1	6.9		T/G	92.0	8.0			T/G	92.8	7.2		T/G	97.0	3.0			T/G	92.0	8.0
MGDt	350	T	A/T	94.0	6.0		A/T	96.9	3.1		A/T	96.7	3.3			A/T	94.9	5.1		T/A	53.1	46.5			A/T	90.1	9.9
MGDt	351	T	T/A	95.0	5.0		T/A	86.7	13.3		T/A	90.9	9.1			T/A	96.4	3.6
MGDt	356	T	G/T	68.3	31.7		G/T	84.3	15.7		G/T	82.8	17.2			G/T	81.9	18.1		T/G	54.3	45.7			G/T	81.4	18.6
MGDt	358	T	T/G	74.3	25.7		T/G	87.8	12.2		T/G	87.5	12.5			T/G	71.0	29.0		T/G	66.5	33.5
MGDt	359	T	T/G	93.3	6.7		T/G	94.4	5.6		T/G	96.2	3.8
MGDt	360	T	T/G	83.9	16.1		T/G	89.2	10.8		T/G	87.5	12.5
MGDt	361	T	T/G	61.3	38.7		T/G	80.6	19.4		T/G	73.8	26.2			T/G	69.2	30.8		T/G	90.2	9.8
MGDt	362	T	G/T	52.9	47.1		G/T	80.0	20.0		G/T	80.0	20.0			G/T	71.7	28.3		G/T	85.4	14.6			G	99.2
MGDt	364	G	G/T	63.6	36.4						T/G	61.4	38.6			T/G	72.5	27.5		T/G	76.8	23.2			T/G	92.5	7.5
MGDt	365	T	T/G	76.7	23.3											T/G	81.5	18.5		T/G	81.9	18.1
MGDt	367	T									T/G	61.8	38.2
MGDt	368	T														T/G	95.2	4.8
MGDt	369	T	T/G	72.2	27.8		T/G	86.0	14.0		T/G	84.3	15.7			T/G	89.6	10.4		T/G	91.2	8.8			T/G	94.7	5.3
MGDt	370	T	T/G	74.5	25.5		T/G	67.4	32.6		T/G	72.2	27.8			T/G	86.3	13.7		T/G	90.8	9.2			T/G	94.9	5.1
MGDt	371	T	G/T	80.3	19.7		G/T	86.5	13.5		G/T	87.1	12.9			G/T	92.5	7.5		G/T	94.4	5.6			G	97.3
MGDt	375	T	T/A	81.3	18.7		T/A	86.4	13.6		T/A	85.9	14.1			T/A	92.2	7.8		T/A	94.1	5.9			T/A	96.3	3.7
MGDt	377	A	A/G	95.3	4.3		A/G	89.5	8.3		A/G	88.7	9.3			A/G/T	84.2	8.8	6.9	A/G	79.2	19.5			G/A/T	55.9	39.9	4.2
MGDt	378	A	A/T	83.8	16.2		A/T	88.5	11.5		A/T	88.0	12.0			A/T	91.9	8.1		A/T	94.3	5.7			A/T	95.9	4.1
MGDt	413	T	C	99.0			C	99.5			C	99.7				C	99.5			C	99.8				C	100.0
MGDt	429	A	A/G	59.6	40.4		G/A	68.4	31.6		G/A	61.5	38.5			A/G	54.0	46.0		G/A	66.8	33.1			A/G	59.7	40.3
MytA	36	C	C/T	94.8	5.2						C/T	95.3	4.6			C/T	90.1	9.9		C/T	68.9	31.1			C/T	88.1	11.9
MytA	39	G									G/T	96.1	3.9
MytA	43	C									C/T	96.8	3.2
MytA	47	C	C/T	94.6	5.4
MytA	53	A	C/A	51.8	48.2		A/C	53.4	45.9		C/A	60.6	39.4			A/C	60.4	39.6		C/A	59.6	40.4			A/C	53.8	46.2
MytA	74	G									G/A	94.9	4.6
MytA	77	T	C/T	51.6	48.4		T/C	55.3	44.7		C/T	59.9	40.0			T/C	60.5	39.4		C/T	59.4	40.6			T/C	53.8	46.2
MytA	83	C	T/C	51.6	48.4		C/T	53.5	46.4		T/C	60.4	39.6			C/T	60.5	39.5		T/C	59.3	40.7			C/T	53.8	46.2
MytA	89	G	A/G	51.6	48.2		G/A	53.4	46.4		A/G	60.4	39.5			G/A	60.5	39.5		A/G	59.4	40.6			G/A	53.7	46.2
MytA	99	G	G/A	90.0	10.0						G/A	90.8	9.1			G/A	93.7	6.3							G/A	89.9	10.1
MytA	104	G	G/A	92.2	7.8
MytA	113	G	A/G	51.8	48.2		G/A	53.6	46.4		A/G	60.6	39.4			G/A	60.2	39.8		A/G	59.6	40.4			G/A	53.6	46.4
MytA	114	T	A/T	51.7	48.1		T/A	53.6	46.3		A/T	60.5	39.4			T/A	60.3	39.6		A/T	59.5	40.5			T/A	53.8	46.2
MytA	122	T	T/C	85.7	14.3		T/C	95.8	4.2		T/C	91.5	8.5			T/C	93.5	6.5		T/C	94.4	5.6			T/C	93.8	6.2
MytA	135	C	C/T	91.1	8.9		C/T	70.2	29.8		C/T	71.7	28.3			C/T	89.5	10.5							C/T	86.2	13.8
MytA	141	C	A/C	53.2	46.8		C/A	54.2	45.7		A/C	61.2	38.8			C/A	55.4	44.6		A/C	62.1	37.9			A/C	50.1	49.9
MytA	152	T																							T/C	96.6	3.4
MytA	162	A	A/C	75.1	24.9		A/C	63.2	36.8		A/C	55.9	44.1			A/C	76.9	23.1		A/C	83.7	16.3			A/C	68.7	31.2
MytA	167	C	C/T	86.3	13.7		C/T	95.2	4.8		C/T	85.4	14.6			C/T	90.8	9.2							C/T	86.6	13.4
MytA	168	GCA																		GCA/GCC/GTA/GCT	48.1	37.2	11.3	3.1
MytA	170	C	C/A	52.3	47.7		C/A	80.2	18.8		C/A/T	46.1	41.6	12.3		C/A	64.7	35.3							C/A	59.6	38.1
MytA	174	C	C/G	60.6	39.4		C/G	57.9	42.1		G/C	50.6	49.3			C/G	63.9	36.0		C/G	51.0	48.9			C/G	61.3	38.7
MytA	177	C	C/T/A	85.4	10.2	4.4					C/T	87.8	9.4			C/A/T	82.0	10.5	7.5	C/A	67.5	32.0			C/T/A	79.9	10.3	9.8
MytA	191	G	G/A	82.5	17.5						G/A	90.1	9.9			G/A	89.9	10.1							G/A	89.7	10.2
MytA	197	T	T/C	85.1	14.9		T/C	95.9	4.1		T/C	91.6	8.4			T/C	92.1	7.9		T/C	94.6	5.4			T/C	93.5	6.5
MytA	216	C	G/C	54.6	45.4		C/G	54.9	45.1		G/C	61.1	38.9			C/G	55.1	44.9		G/C	62.9	37.1			G/C	50.9	49.1
MytA	233	C									C/T	96.0	4.0
MytA	252	G	A/G	79.8	20.2		A/G	81.0	19.0		A/G	87.6	12.4			A/G	61.3	38.7		A/G	74.1	25.9			A/G	66.7	33.3
MytA	259	A																							A/G	96.4	3.6
MytA	261	T	T/A	93.9	6.1		T/A	74.1	25.9		T/A	93.0	7.0			T/A	71.7	28.3		T/A	84.1	15.9			T/A	75.6	24.4
MytA	266	T	G/T	66.5	33.5		G/T	63.5	36.5		G/T	77.7	22.3			G/T	51.6	48.3		G/T	68.8	31.2			G/T	60.0	39.9
MytA	269	A					A/G	93.9	6.1
MytA	275	G									G/A	95.4	4.4												G/T	93.7	5.9
MytA	285	G	A/G	66.4	33.6		A/G	64.0	36.0		A/G	77.7	22.3			A/G	52.8	47.2		A/G	68.7	31.3			A/G	60.0	40.0
MytA	300	G	G/C	96.6	3.4
MytA	301	A	A/G	87.5	12.4		A/G	96.6	3.3		A/G	91.0	8.9			A/G	91.3	8.7							A/G	87.6	12.3
MytA	310	A	A/T	87.8	12.2		A/T	96.8	3.1		A/T	90.9	9.1			A/T	91.4	8.6							A/T	87.7	12.3
MytA	313	A	C/A	66.4	33.6		C/A	63.4	36.4		C/A	77.7	22.3			C/A	52.4	47.5		C/A	69.0	30.9			C/A	58.8	41.1
MytA	314	C	A/C	66.4	33.6		A/C	63.9	36.1		A/C	77.4	22.3			A/C	52.7	47.3		A/C	69.2	30.8			A/C	60.1	39.9
MytA	319	A					A/G	93.0	7.0
MytA	323	G	C/G	66.7	33.3		C/G	64.0	35.9		C/G	77.9	22.1			C/G	52.7	47.3		C/G	69.3	30.6			C/G	60.1	39.8
MytA	325	C					C/T	92.8	7.1
MytA	333	T	A/T	66.4	33.6		A/T	64.0	36.0		A/T	77.8	22.2			A/T	52.7	47.3		A/T	69.1	30.9			A/T	60.1	39.9
MytA	335	C	C/T	63.6	35.4		C/T	85.0	14.9		C/T	78.2	21.6			C/T	71.6	27.8		C/T	52.7	47.3			C/T	73.7	26.2
MytA	341	C	C/A	87.6	12.4		C/A	96.6	3.4		C/A	90.6	9.4			C/A	91.2	8.8							C/A	87.3	12.5
MytA	345	A	C/A	66.7	33.3		C/A	63.8	36.2		C/A	78.0	22.0			C/A	52.5	47.5		C/A	68.9	31.1			C/A	59.0	41.0
MytA	369	T					T/G	71.5	28.5											T/G	90.8	9.2
MytA	376	T									T/C	96.5	3.5
MytA	378	T					T/C	95.3	4.7		T/C	95.7	4.3			T/C	96.9	3.1							T/C	96.6	3.2
MytA	379	G	G/C	96.5	3.5		G/C	95.9	4.1		G/C	95.8	4.2			G/C	96.1	3.9		G/C	95.8	4.2			G/C	96.3	3.6
MytA	380	T														T/C	96.5	3.5							T/C	96.1	3.9
MytA	381	A					A/C	96.7	3.3							A/C	96.6	3.3		A/C	96.3	3.7
MytA	383	G	G/C	96.2	3.8						G/C	96.7	3.3			G/C	95.7	4.2		G/C	96.9	3.1			G/C	96.1	3.9
MytA	385	A																		A/C	96.4	3.2
MytA	386	A	A/C	95.9	3.7		A/C	96.5	3.5							A/C	96.5	3.5
MytB	23	ATA									ATA/CTA/ATG	81.5	13.6	3.7		ATA/CTA/ATG	92.0	4.2	3.8
MytB	25	A	A/G	94.6	4.8		A/G	86.7	13.3
MytB	28	G					G/A	94.6	5.4
MytB	37	T					T/G	96.1	3.9																T/G	96.0	4.0
MytB	38	G	G/T	96.2	3.1		G/C/T	91.3	5.4	3.3
MytB	46	A	A/T	95.2	4.8		A/T	86.7	13.3		A/T	96.2	3.8			A/T	96.3	3.7
MytB	58	A	A/T	96.5	3.5		A/T	97.0	3.0		A/T	96.2	3.8
MytB	62	ACA									ACA/ATA/GCA	79.2	13.2	7.6
MytB	63	C	C/T	90.3	9.7		C/T	87.7	12.3							C/T	91.4	8.6		C/T	93.4	6.6
MytB	77	CAT					CAT/CAA/AAA	76.7	19.5	3.9	CAT/CAA/AAA	71.2	25.8	3.0											CAT/CAA/AAA	88.9	6.9	4.2
MytB	79	T	T/A	82.4	17.6											T/A	88.5	11.5		T/A	83.5	16.5
MytB	80	G									G/A	95.5	4.5
MytB	91	G					G/A	96.0	4.0		G/A	96.9	3.1												G/A	95.6	4.4
MytB	94	C					C/T	95.6	4.4							C/T	94.3	5.7		C/T	91.6	8.4
MytB	101	A	A/G	85.7	14.3		A/G	84.0	16.0		A/G	83.5	16.5			A/G	91.3	8.7		A/G	92.1	7.9			A/G	89.8	10.2
MytB	113	GGG	GGG/AGT	96.5	3.4		GGG/AGT/GGA	90.1	6.3	3.6	GGG/AGT	86.9	12.0							GGG/AGT	94.4	5.6
MytB	120	C	C/G	96.3	3.7		C/G	93.6	6.4		C/G	88.3	11.7							C/G	95.1	4.9
MytB	127	C					C/T	96.1	3.9																C/T	96.2	3.8
MytB	132	A	A/G	88.0	12.0		A/G	75.0	25.0		A/G	76.0	24.0			A/G	93.2	6.8		A/G	93.9	6.1			A/G	94.3	5.7
MytB	160	G	G/C	93.1	6.8		G/C	96.9	3.1							G/C	92.5	7.4
MytB	163	A	A/G	90.4	9.6		A/G	79.7	20.3		A/G	78.8	21.2			A/G	93.7	6.3		A/G	94.6	5.4
MytB	176	C	C/G	79.2	20.8		C/G	78.8	21.2		C/G	77.7	22.3			C/G	75.0	25.0		C/G	79.6	20.4			C/G	73.9	26.1
MytB	179	C																							C/T	96.9	3.1
MytB	191	G																							G/A	94.4	5.6
MytB	193	G					G/T	91.1	8.7							G/A	96.7	3.3		G/A	95.2	3.1
MytB	202	G					G/A	96.1	3.9		G/A	96.7	3.3												G/A	96.2	3.7
MytB	210	C	C/A	95.1	4.9
MytB	221	G	G/A	94.5	5.5		G/A	96.6	3.4		GCT/ACT/GCC	92.1	4.6	3.2		G/A	92.0	8.0		G/A	95.0	5.0
MytB	223	T																							T/C	95.8	4.2
MytB	232	G					G/T	93.6	6.1							G/T	96.8	3.0		G/T	95.6	4.4
MytB	234	A					A/C	96.4	3.6																A/C	96.4	3.6
MytB	236	G														G/A	97.0	3.0
MytB	238	A					A/T	95.5	4.1											A/T	96.1	3.8
MytB	239	C					C/T	95.9	4.1											CTG/CTA	96.3	3.7
MytB	241	G	G/A	94.3	5.7											G/A	96.2	3.8							G/A	94.1	5.9
MytB	244	A					A/T	90.6	9.4							A/T	96.9	3.1		A/T	95.1	4.9
MytB	274	T					T/C	90.6	9.4							T/C	97.0	3.0		T/C	94.9	5.1
MytB	283	C					C/T	90.6	9.4		C/T	96.5	3.5			C/T	96.9	3.1		C/T	95.0	4.8
MytB	298	A	A/C	91.3	7.9		A/C	96.6	3.2		A/C	95.8	3.3			A/C	92.4	7.1		A/C	95.7	4.2			A/G	85.2	14.4
MytB	307	C	C/T	91.2	8.8		C/T	93.3	6.7							C/T	95.9	4.1							C/T	95.3	4.7
MytB	308	T	T/G	84.7	13.6		T/G	80.9	19.1		T/G	88.5	11.2			T/G	89.7	10.3		T/G	89.6	10.4			T/G	94.0	6.0
MytB	313	A					A/C	90.0	10.0							A/C	96.5	3.5		A/C	94.8	5.2
MytB	314	C					C/A	90.0	10.0							C/A	96.6	3.4		C/A	94.8	5.2
MytB	318	A					A/C	89.8	10.2							A/C	96.6	3.4		A/C	94.8	5.2
MytB	319	A					A/G	94.8	5.2
MytB	330	G														G/A	95.3	4.7
MytB	332	G	G/A	75.8	24.2		G/A	81.6	18.4		G/A	76.0	24.0			G/A	75.3	24.7		G/A	85.3	14.7			G/A	82.5	17.5
MytB	333	T					T/A	89.6	10.4		T/A	97.0	3.0			T/A	96.4	3.6		T/A	94.8	5.2			T/C	83.4	14.4
MytB	335	C					C/T	95.7	4.3							C/T	95.3	4.7		C/T	95.8	4.2
MytB	336	T					T/C	89.6	10.4		T/C	96.9	3.1			T/C	96.4	3.6		T/C	94.8	5.2
MytB	349	G	C/G	71.6	28.4		C/G	73.3	26.7		C/G	56.3	43.7			C/G	70.0	30.0		C/G	74.4	25.5			C/G	63.6	36.4
MytC	6	A																		A/G	96.9	3.1
MytC	9	A					A/G	96.9	3.1
MytC	13	A	A/G	96.6	3.3		A/G	97.0	3.0
MytC	15	GCA	GCA/GCG/GGA	90.1	5.0	4.9	GCA/GCG/GGA	91.8	4.4	3.6						GCA/GCG/GGA	91.0	5.1	3.0	GCA/GCG/GGA	91.5	4.5	3.9
MytC	23	C	C/T	79.8	20.2		C/T	91.9	8.1		C/T	70.7	29.3			C/T	80.7	19.3		C/T	89.7	10.3			C/T	90.6	9.4
MytC	24	T	T/G	92.3	6.6		T/G	95.0	5.0							T/C	93.0	4.0
MytC	43	C	C/T	91.8	8.2		C/T	79.9	20.1		C/T	76.2	23.8			C/T	90.3	9.7		C/T	88.0	12.0			C/T	93.2	6.8
MytC	53	T	T/A	94.3	5.7		T/A	94.3	5.7							T/A	93.8	6.2
MytC	62	G					G/A	93.8	6.2
MytC	67	C					C/T	91.4	8.6											C/T	95.6	4.4
MytC	75	GTA	GTA/ATT	72.1	27.8		GTA/ATT	74.7	24.8		GTA/ATT	68.0	32.0			GTA/ATT	75.6	24.3		GTA/ATT	71.0	28.9			GTA/ATT	81.4	18.6
MytC	78	G	G/C	67.2	32.8		G/C	66.7	33.3		G/C	67.3	32.7			G/C	74.6	25.4		G/C	67.5	32.5			G/C	80.9	19.1
MytC	84	ACA					ACA/AGA/GCA	81.7	10.3	7.8
MytC	85	C	C/G	96.8	3.1															C/G	92.3	7.7			C/G	90.6	9.3
MytC	90	TAC					TAC/ACC	93.6	6.4
MytC	99	AGT					AGT/GCT	93.6	6.4
MytC	103	A					A/G	92.1	7.9
MytC	114	TCT																							TCT/TTA	93.9	3.8
MytC	118	C	C/G	96.5	3.2																				C/G	93.7	6.1
MytC	129	TTA					TTA/AAA	94.0	5.9
MytC	144	CTA	CTA/AAA	87.9	11.1		CTA/AAA/AGA	67.5	24.1	7.8	CTA/AAA	74.0	24.7			CTA/AAA	85.7	12.3		CTA/AAA	74.3	22.6			CTA/AAA	83.5	15.3
MytC	155	T	T/C	91.7	8.3		T/C	79.5	20.5		T/C	78.7	21.3			T/C	93.2	6.8		T/C	86.5	13.5
MytC	158	C	C/A/T	50.2	38.6	11.1	C/A	61.4	36.0		A/C/T	47.8	46.9	5.2		A/C/T	47.4	47.3	5.3	C/A/T	50.4	35.9	13.7		A/C/T	73.4	20.0	6.6
MytC	167	C																		C/T	97.0	3.0
MytC	173	C	C/T	96.2	3.8		C/T	92.9	7.1		C/T	95.3	4.7			C/T	95.8	4.2							C/T	67.4	32.6
MytC	176	T	T/G	72.2	27.8		T/G	89.7	10.3		T/G	90.5	9.5			T/G	81.1	18.9		T/G	90.3	9.6			T/G	86.6	13.4
MytC	183	A	A/C	82.6	17.4		AGC/CGC/AGA	52.8	40.1	7.1	A/C	64.8	35.1			A/C	74.5	24.8		A/C	63.3	36.7			A/C	94.0	6.0
MytC	214	G									G/C	95.4	4.6
MytC	224	G														G/A	91.6	7.2
MytC	236	C	C/G	81.8	15.2		C/G	76.4	23.2		C/G	76.9	22.2			C/G/A	83.1	10.3	6.6	C/G	79.3	20.2
MytC	237	AAG	AAG/CAG/AGG	72.1	15.3	12.6	AAG/CAG/AGG	71.0	23.2	5.8	AAG/CAG/AGG	73.9	21.8	4.2		AAG/CAG/AGG	82.6	10.2	7.3	AAG/CAG/AGG	76.6	19.8	3.6
MytC	245	C	C/A/T	70.9	15.2	13.9	C/A	75.3	23.1		C/A/T	61.9	22.0	16.1		C/A/T	86.0	10.5	3.4	C/A/T	64.7	20.4	14.9		C/T	95.1	4.0
MytC	246	G					G/A	96.1	3.8
MytC	251	G									G/T	90.9	9.1			G/T	90.7	9.3		G/T	93.2	6.8
MytC	252	GAC	GAC/GAG/GTC	71.2	13.6	13.2					GAC/GAG/GTC	78.2	17.7	4.1		GAC/GAG/GTC	88.7	6.3	4.7	GAC/GAG/GTC	77.6	16.4	6.0
MytC	253	A					A/T	93.6	6.2
MytC	254	C																							C/G	75.6	24.4
MytC	257	C														C/A	86.7	11.3
MytC	263	A					A/C	92.6	7.4
MytC	264	GTG	GTG/ATG/AAG	48.6	39.0	12.3	G/A	70.4	29.3		GTG/ATG/AAG/GTA	60.8	29.8	4.3	3.3	GTG/ATG/AAG	65.4	26.8	7.2	GTG/ATG/AAG	67.8	27.2	3.5		G/A	61.2	37.3
MytC	276	A	A/G	74.8	25.2		ATG/GTG/ATA	68.2	23.6	7.7	A/G	85.0	15.0			A/G	73.3	26.7		A/G	84.6	15.4			A/G	90.4	9.6
MytC	281	A	A/C	85.1	14.8		A/C	77.2	22.8		A/C	74.2	25.8			A/C	89.4	10.6		A/C	78.8	21.2			A/C	69.1	30.9
MytC	282	A	A/C	73.8	26.1		A/C	91.0	9.0		A/C	62.6	37.4			A/C	61.8	38.2		A/C	63.2	36.7			A/C	79.3	20.7
MytC	290	C	C/T	96.9	3.1
MytC	296	A														A/G	96.4	3.6							A/G	68.6	31.4
MytC	300	GAT	GAT/AAT/GAC	77.1	15.7	4.6	GAT/AAT/GAA	72.0	13.7	12.5	GAT/AAT/GAA	76.7	12.6	9.7		GAT/AAT/GAA	75.4	16.4	5.4	GAT/AAT/GAA	79.0	10.5	9.0
MytC	302	T																							T/A	86.5	13.5
MytC	306	C																		TTC/TTT/TCT	90.3	5.9	3.6
MytC	308	C	C/T	95.9	4.1						C/T	89.0	11.0												C/T	80.7	19.3
MytC	309	T									T/C	95.8	4.2												T/C	94.5	5.5
MytC	328	G					G/A	93.7	6.3		G/A	93.2	6.8			G/A	89.0	11.0		G/A	92.0	8.0			G/A	95.5	4.5
MytC	329	C	A/C	73.1	26.9		A/C	73.3	26.7		A/C	60.6	39.4			A/C	60.2	39.8		A/C	59.7	40.3			A/C	95.9	4.1
MytC	333	A	A/T	93.8	6.2		A/T	93.3	6.7		A/T	88.6	11.4			A/T	85.0	15.0		A/T	86.6	13.4
MytC	338	A	A/C	95.4	4.6		A/C	92.9	7.1		A/C	96.4	3.4			A/C	96.0	4.0		A/C	94.5	5.5
MytC	339	G	G/A	94.9	5.0		G/A	92.0	7.9		G/A	95.7	3.4			G/A	96.0	4.0		G/A	92.9	5.5
MytC	345	C					C/T	95.4	4.6
MytC	357	T														T/G	95.5	4.5
MytC	358	T																							T/G	90.0	10.0
MytC	364	G									G/A	95.8	4.2
MytC	367	G	T	99.6			T	100.0			T	98.8				T	99.8			T	99.8				T	99.9
MytC	374	A	T	99.9			T	99.7			T	100.0				T	100.0			T	99.9				T	99.9
MytlB	33	C					C/T	94.6	5.4		C/T	92.7	7.3							C/T	92.9	7.1
MytlB	57	C					C/T	94.5	5.5		C/T	96.2	3.8							C/T	96.6	3.4			C/T	94.6	5.4
MytlB	82	TCC					TCC/CTC	94.5	5.5		TCC/CTC	96.1	3.9							TCC/CTC	96.7	3.3			TCC/CTC	94.6	5.4
MytlB	95	G					G/C	94.5	5.4		G/C	96.2	3.8							G/C	96.2	3.7			G/C	94.4	5.6
MytlB	112	C					C/A	94.3	5.7		C/A	96.2	3.8							C/A	96.4	3.6			C/A	95.8	4.1
MytlB	137	T					T/A	94.5	5.5
MytlB	141	C	C/T	96.7	3.3																				C/T	95.4	4.6
MytlB	160	A																		A/C	96.5	3.5
MytlB	168	T																							T/C	95.7	3.9
MytlB	169	C														C/G	96.5	3.4
MytlB	175	TCC														TCC/TGC/GCC	92.3	4.1	3.3
MytlB	178	A														A/G	96.5	3.3
MytlB	189	C														C/T	96.4	3.6
MytlB	198	C	C/T	95.6	4.4											C/T	92.7	7.3		C/T	96.8	3.2
MytlB	207	T														T/C	96.2	3.8
MytlB	209	A														A/G	96.1	3.8
MytlB	222	A									A/G	95.8	4.2
MytlB	231	G														G/A	95.4	4.6
MytlB	234	G														G/T	95.4	4.5
MytlB	244	A					A/C	93.2	6.8											A/C	96.0	4.0			A/C	96.1	3.9
MytlB	267	C					C/T	95.6	4.4		C/T	93.3	6.7
MytlB	268	GGT														GGT/GGC/GAC	81.5	13.7	4.7
MytlB	270	T	T/C	82.5	17.5		T/C	77.0	23.0		T/C	80.9	19.0							T/C	85.1	14.9			T/C	90.8	9.2
MytlB	274	G														G/A	95.2	4.8
MytlB	311	G	G/A	96.1	3.9											G/A	93.8	6.2
MytlB	315	T	T/A	82.7	17.3		T/A	78.0	22.0		T/A	81.2	18.8			T/A	82.1	17.9		T/A	85.5	14.5			T/A	90.2	9.8
MytlB	321	A	A/G	87.7	12.3		A/G	81.6	18.4		A/G	83.5	16.5			A/G	93.9	6.1		A/G	88.4	11.6			A/G	92.4	7.6
MytlB	324	T	T/A	84.3	15.7		T/A	79.6	20.4		T/A	82.3	17.7			T/A	87.9	12.1		T/A	85.8	14.2			T/A	90.5	9.5
MytlB	328	C	C/T	88.2	11.8		C/T	82.2	17.8		C/T	84.6	15.4			C/T	94.0	6.0		C/T	88.3	11.7			C/T	93.0	7.0
MytlB	348	A														A/T	94.6	5.4
MytlB	357	G	G/C	96.2	3.8		G/C	96.5	3.4		G/C	95.9	3.7			G/C	95.8	4.0		G/C	96.9	3.1
MytlB	359	T					T/C	96.7	3.2							T/C	96.1	3.8							T/C	96.5	3.4
MytlB	361	T									T/C	96.2	3.7			T/C	96.1	3.8							T/C	96.6	3.4
MytlB	362	G	G/C	95.5	4.5		G/C	96.5	3.5		G/C	96.8	3.2			G/C	96.1	3.9		G/C	96.0	3.9			G/C	96.0	3.9
MytlB	363	T	T/C	96.5	3.4		T/C	96.8	3.1		T/C	96.9	3.0			T/C	96.9	3.1
MytlB	365	T														T/C	96.2	3.8							T/C	96.9	3.1
MytlC	30	A									A/C	96.4	3.6
MytlC	197	A									A/G	95.4	4.6												A/G	96.4	3.6
MytlC	254	C	C/A	65.9	33.2		C/A	82.8	16.6		C/A	83.8	14.5			C/A/G	73.9	22.8	3.4	C/A	61.3	35.9			A/C/G	50.0	42.6	7.4
MytlC	365	A	A/T	68.9	31.1		A/T	78.3	21.7		A/T	72.7	27.3			A/T	55.0	45.0		A/T	67.6	32.4			A/T	87.4	12.6
MytlC	366	G	G/A	95.8	4.2						G/A	96.6	3.4
MytlC	382	G					G/T	94.7	5.3
MytlC	384	T									T/G	96.7	3.3			T/G	96.4	3.6
MytlC	388	A	A/G	96.4	3.6		A/G	91.0	8.8		A/G	83.7	16.3												A/G	91.7	8.3
MytlC	402	A	G/A	60.8	39.2		G/A	57.8	42.2		G/A	66.1	33.9			G/A	76.7	23.3		G/A	65.4	34.6			A/G	60.1	39.8
MytlC	408	A	A/G	69.0	31.0		A/G	79.5	20.5		A/G	74.4	25.6			A/G	55.8	44.2		A/G	67.9	32.1			A/G	87.5	12.5
MytlC	422	C	C/A/T	60.6	31.4	8.0	C/A/T	75.9	20.5	3.7	C/A/T	67.9	25.9	6.2		C/A/T	48.7	44.6	6.7	C/A/T	50.8	32.6	16.6		C/A	86.2	12.5
MytlC	435	A	A/G	69.9	30.1		A/G	80.8	19.2		A/G	75.8	24.2			A/G	56.1	43.6		A/G	68.6	31.4			A/G	88.6	11.4
MytlD	5	T	T/G	96.6	3.4						T/G	96.7	3.3												T/G	96.8	3.2
MytlD	7	GCT					GCT/GGT/GCG	91.9	4.5	3.2	GCT/GGT/GCG	91.9	4.6	3.1											GCT/GCG/GGT	91.2	5.4	3.4
MytlD	8	C	C/G	95.2	4.6											C/G	93.9	5.9		C/G	95.3	4.5
MytlD	10	ATT	ATT/AGT	93.9	3.0		ATT/GTT/AGT	92.8	4.0	3.1
MytlD	11	T																		T/G	96.0	3.7
MytlD	13	GCT					GCT/GGT/GCG	88.8	5.6	3.6	GCT/GGT/GCC	87.2	5.8	5.2						GCT/GCC/GGT	83.8	8.6	5.9
MytlD	14	C	C/G	93.3	6.4											C/G	92.1	7.9							C/G	93.7	6.3
MytlD	16	C	C/G	96.8	3.2		C/G	92.8	7.0		C/G	95.8	4.2			C/G	96.2	3.7		C/G	92.9	7.1			C/G	92.4	7.2
MytlD	52	G	G/A	96.7	3.3		G/A	96.2	3.8							G/A	96.2	3.8		G/A	96.2	3.8			G/A	96.4	3.0
MytlD	77	A					A/G	93.0	7.0		A/G	94.0	6.0							A/G	86.6	13.4
MytlD	82	G	G/A	96.6	3.4		G/A	96.0	4.0		G/A	96.8	3.2			G/A	96.1	3.9		G/A	95.9	4.1			G/A	95.9	4.1
MytlD	85	G	G/C	96.9	3.1
MytlD	89	G	G/A	96.3	3.7		G/A	95.5	4.5		G/A	96.9	3.1			G/A	94.3	5.7		G/A	95.4	4.6			G/A	96.0	3.8
MytlD	91	A	A/G	96.9	3.1		A/G	96.0	4.0							A/G	96.6	3.4		A/G	96.9	3.1
MytlD	103	TGG	TGG/TAT	96.7	3.3
MytlD	107	C					C/T	96.7	3.3
MytlD	109	TCA					TCA/TTT	96.6	3.4
MytlD	111	A	A/T	94.6	5.4
MytlD	119	T					T/A	96.4	3.6
MytlD	124	A	A/G	94.7	5.3		A/G	84.3	15.7		A/G	85.3	14.5			A/G	95.3	4.7		A/G	89.1	10.9			A/G	92.6	7.4
MytlD	134	A	A/T	96.9	3.1		A/T	96.1	3.9							A/T	96.5	3.5		A/T	97.0	3.0
MytlD	145	T					T/C	96.4	3.6											T/C	96.8	3.2
MytlD	162	G	G/T	96.8	3.2
MytlD	177	C					C/T	95.2	4.8
MytlD	229	G									G/A	96.6	3.4
MytlD	230	T					T/C	96.2	3.8
MytlD	243	C					C/A	93.7	6.3		C/A	95.5	4.5												C/A	96.5	3.4
MytlD	250	G	G/C	78.8	21.2		G/C	92.5	7.5		G/C	88.6	11.4			G/C	78.1	21.9		G/C	86.1	13.9			G/C	88.5	11.5
MytlD	272	G					G/A	95.6	4.4		G/A	96.6	3.4			G/A	96.5	3.5
MytlD	295	G	G/C	96.2	3.8						G/C	94.6	5.3			G/C	95.5	4.5		G/C	96.2	3.8			G/C	95.6	4.4
MytlD	297	G	G/C	93.9	6.1		G/C	92.5	7.5		G/C	93.6	6.4			G/C	94.6	5.2		G/C	94.1	5.9			G/C	93.5	6.5
MytlD	298	T	T/C	96.6	3.2		T/C	95.4	4.6							T/C	96.8	3.2							T/C	96.6	3.4
MytlD	299	G					G/C	93.4	6.6		G/C	95.6	4.4			G/C	95.2	4.3		G/C	95.8	4.1			G/C	96.4	3.4
MytlD	301	T									T/C	96.6	3.4			T/C	96.7	3.2							T/C	96.5	3.5
MytlD	302	G									G/C	95.8	3.8												G/C	96.6	3.4
MytlD	303	A	A/C	95.3	4.7						A/C	96.7	3.3			A/C	96.9	3.1							A/C	96.7	3.3
MytlD	304	T	T/C	95.6	4.4		T/C	96.3	3.7		T/C	96.9	3.1			T/C	96.2	3.4		T/C	96.6	3.1
MytlD	305	G	G/C	93.0	7.0						G/C	96.9	3.1							G/C	95.5	4.5			G/C	96.6	3.4
MytlD	306	A	A/C	96.8	3.2		A/C	96.0	4.0		A/C	95.6	4.4			A/C	96.2	3.7							A/C	96.6	3.4
MytM	5	A					A/G	96.9	3.0											A/G	95.9	4.1
MytM	9	ATG	ATG/AGG	92.7	3.7		ATG/AGG/GTG	92.7	3.7	3.3	ATG	93.9
MytM	13	C	C/G	94.9	5.1		C/G	95.7	4.2		C/G	93.4	6.6			C/G	96.1	3.7							C/G	94.7	5.3
MytM	15	C	C/G	90.9	8.9		C/G	96.4	3.5		C/G	91.4	8.6			C/G	95.3	4.7							C/G	95.3	4.5
MytM	27	A	A/G	73.8	26.0		A/G	81.5	18.5		A/G	88.2	11.8			A/G	89.9	10.1		A/G	74.0	26.0			A/G	94.6	5.4
MytM	50	G																		G/A	96.0	4.0
MytM	51	G	G/T	73.7	26.3		G/T	81.5	18.4		G/T	88.1	11.8			G/T	89.9	10.1		G/T	74.0	26.0			G/T	94.6	5.4
MytM	58	T	C	99.9			C	99.7			C	99.8				C	99.8			C	100.0				C	99.4
MytM	61	A	A/C	73.8	26.2		A/C	81.7	18.3		A/C	88.2	11.8			A/C	89.9	10.1		A/C	74.0	26.0			A/C	94.6	5.4
MytM	63	TGC									TGC/TGT/TCC	88.5	7.9	3.6
MytM	65	C	C/T	84.1	15.9		C/T	89.4	10.6							C/T	96.5	3.5		C/T	82.0	18.0			C/T	96.9	3.1
MytM	73	G	G/A	74.4	25.6		G/A	81.9	18.1		G/A	88.4	11.6			G/A	90.1	9.9		G/A	74.0	26.0			G/A	94.8	5.2
MytM	92	T	T/C	73.7	26.3		T/C	81.5	18.5		T/C	88.0	12.0			T/C	89.9	10.1		T/C	74.0	26.0			T/C	94.6	5.4
MytM	107	G	G/C	91.0	9.0		G/C	94.9	5.1							G/C	95.9	4.1
MytM	109	C	C/G	74.0	26.0		C/G	81.4	18.4		C/G	88.4	11.6			C/G	90.1	9.9		C/G	74.0	26.0			C/G	94.6	5.4
MytM	116	G	G/T	70.9	29.1		G/T	81.9	18.1		G/T	88.0	12.0			G/T	90.0	10.0		G/T	74.0	26.0			G/T	94.5	5.5
MytM	132	C	C/T	73.8	26.2		C/T	82.1	17.9		C/T	88.2	11.8			C/T	89.9	10.1		C/T	74.0	26.0			C/T	94.6	5.4
MytM	176	A	A/C	73.9	26.1		A/C	82.9	17.1		A/C	88.2	11.8			A/C	89.9	10.1		A/C	74.0	26.0			A/C	94.6	5.4
MytM	177	C	C/T	73.8	26.2		C/T	82.9	17.1		C/T	88.1	11.9			C/T	89.9	10.1		C/T	74.0	26.0			C/T	94.6	5.4
MytM	188	C	C/G	72.3	27.7		C/G	80.6	19.3		C/G	86.6	13.4			C/G	88.4	11.6		C/G	61.5	38.5			C/G	91.1	8.9
MytM	195	G																		G/T	95.2	4.8
MytM	201	G									G/A	87.4	12.6
MytM	204	G	G/A	73.7	26.3		G/A	82.6	17.4		G/A	87.5	12.5			G/A	89.4	10.6		G/A	76.0	24.0			G/A	93.7	6.3
MytM	222	T	T/A	73.9	26.1		T/A	82.0	18.0		T/A	87.7	12.3			T/A	89.8	10.2		T/A	74.4	25.6			T/A	93.6	6.4
MytM	231	C														C/G	96.3	3.7
MytM	233	T									T/C	96.8	3.2												T/C	83.1	16.9
MytM	235	G	G/A	76.3	23.7		G/A	83.5	16.5		G/A	88.4	11.6			G/A	90.6	9.4		G/A	75.0	25.0			G/A	94.0	6.0
MytM	251	G									G/A	95.8	4.2
MytM	263	G	G/T	76.1	23.9		G/T	82.0	18.0		G/T	86.6	13.4			G/T	89.6	10.4		G/T	75.7	24.3			G/T	92.7	7.1
MytM	267	GCG	GCG/CCA	77.3	22.7		GCG/CCA	81.6	18.4		GCG/CCA	86.6	13.4			GCG/CCA	90.0	10.0		GCG/CCA	76.7	23.3			GCG/CCA	93.5	6.5
MytM	275	T	T/A	78.9	21.1		T/A	82.0	18.0		T/A	87.0	13.0			T/A	90.6	9.4		T/A	77.8	22.2			T/A	93.9	6.1
MytM	324	G																		G/T	96.1	3.9
MytM	347	G									G/T	93.0	7.0
MytM	354	ATA														ATA/CAA	62.9	37.1
MytM	357	ACT	ACT/ATA	75.8	24.2		ACT/ATA	82.4	17.6		ACT/ATA	86.4	13.6			ACT/ATA	89.5	10.5		ACT/ATA	75.3	24.7			ACT/ATA	93.4	6.6
MytM	385	G					G/T	95.6	4.4
MytM	399	G																		G/A	88.3	11.7
MytM	414	G	G/C	89.2	10.8		G/C	95.9	4.0		G/C	91.1	8.6			G/C	88.9	10.9							G/C	93.7	6.1
MytM	416	A																		A/C	96.1	3.9
MytM	417	ATC																		ATC/ACC/CTC	92.1	3.9	3.9		A/C	96.2	3.8
MytM	418	T														T/C	95.7	4.3
MytM	420	ACT									ACT/CCT/ACC	93.3	3.6	3.2		A/C	96.5	3.5		ACT/ACC/CCT	85.5	7.9	6.6		A/C	96.6	3.4
MytM	422	T	T/C	94.9	5.1
MytM	423	CTG					CTG/CTC/CCG	93.1	3.7	3.0	CTG/CTC/CCG	93.5	3.5	3.0
MytM	425	G	G/C	94.3	5.7											G/C	96.0	3.6							G/C	93.7	6.0
MytM	426	G	G/C	96.5	3.5		G/C	94.1	5.4		G/C	96.1	3.9			G/C	96.2	3.8		G/C	93.2	6.8			G/C	95.0	4.9
Freq 1/2/3/4 are the frequency values of the SNC types 1/2/3/4, respectively
