# Supplementary material for: Massively Parallel Amplicon Sequencing Reveals Isotype-Specific Variability of Antimicrobial Peptide Transcripts in Mytilus galloprovincialis
Source: PLoS One. 2011 Nov 7;6(11):e26680. doi: 10.1371/journal.pone.0026680 (PMC3210125; doi:10.1371/journal.pone.0026680)
Supplement: File S5 — Fusion primer pairs used for the AMP amplification, primer length, melting temperature and GC percentage. (XLS) [file pone.0026680.s005.xls]

## Sheet: Sheet1
File S2. 78 Fusion primer pairs used for the AMP amplification, primer length, melting temperature and GC percentage.
Sample ID	Primer ID*	Adaptor sequence	Tag	PCR primer	PCR primer length	Tm (°C)	% of GC
Pa	Ref1_s	GCCTCCCTCGCGCCATCAG	CTCTA	GGCAACAATCTTGTTAGCAGTT	22	58.45	40.91
Pa	Ref1_as	GCCTTGCCAGCCCGCTCAG	CTCTA	GAAAGGTGAAAAGCAGTGAGAA	22	58.63	40.91
Pa	Ref2_s	GCCTCCCTCGCGCCATCAG	CTCGT	CGTACAACATGAAGGCAACAA	21	59.64	42.86
Pa	Ref2_as	GCCTTGCCAGCCCGCTCAG	CTCGT	CGGGTTTCGTACAAAGGTTG	20	60.39	50.00
Pa	Ref3_s	GCCTCCCTCGCGCCATCAG	TATAT	AGCATTCAACATGAAGGCAAC	21	60.13	42.86
Pa	Ref3_as	GCCTTGCCAGCCCGCTCAG	TATAT	AGCGGATASAGGAATAGCAAAA	22	60.20	40.91
Pa	Ref4_s	GCCTCCCTCGCGCCATCAG	ATCAT	CATTCAACATGAAGGCAACG	20	60.11	45.00
Pa	Ref4_as	GCCTTGCCAGCCCGCTCAG	ATCAT	ACATTCCTAGCGCTTCCAGA	20	59.98	50.00
Pa	Ref5_s	GCCTCCCTCGCGCCATCAG	CGAGT	GTTCTGTGGGTCTGCTGGTT	20	60.16	55.00
Pa	Ref5_as	GCCTTGCCAGCCCGCTCAG	CGAGT	GCACAAAGAGTTCACAATCA	20	59.90	42.00
Pa	Ref6_s	GCCTCCCTCGCGCCATCAG	ACGCA	TCCAATATGAAGGCAGCAGTT	21	59.72	42.86
Pa	Ref6_as	GCCTTGCCAGCCCGCTCAG	ACGCA	TCACCTTGTTCGGTTTCTCC	20	60.09	50.00
Pa	Ref7_s	GCCTCCCTCGCGCCATCAG	AGATC	CTTCGTTGTTCCAGTGAGCA	20	60.02	50.00
Pa	Ref7_as	GCCTTGCCAGCCCGCTCAG	AGATC	GTCAAACAGAACGGGTCAT	19	58.98	45.00
Pa	Ref8_s	GCCTCCCTCGCGCCATCAG	CTAGC	TCCTGCTGACTAGCTGAATTGT	22	56.00	45.50
Pa	Ref8_as	GCCTTGCCAGCCCGCTCAG	CTAGC	TCCTGGAATTGCTCATGGT	20	59.93	50.00
Pa	Ref9_s	GCCTCCCTCGCGCCATCAG	AGTGT	TCGCCCTTGCAGTACTTCTT	20	60.02	50.00
Pa	Ref9_as	GCCTTGCCAGCCCGCTCAG	AGTGT	GTGAAACGAAAGGGAAAGGYC	21	59.97	47.62
Pa	Ref10_s	GCCTCCCTCGCGCCATCAG	CATGC	ATCCTGGCTATTGCTCTTGC	20	59.44	50.00
Pa	Ref10_as	GCCTTGCCAGCCCGCTCAG	CATGC	CGGGTCATCATCACTCCATT	20	60.75	50.00
Pa	Ref11_s	GCCTCCCTCGCGCCATCAG	CTGCA	CATTACGGATGACGCTTTTG	20	59.18	45.00
Pa	Ref11_as	GCCTTGCCAGCCCGCTCAG	CTGCA	CTTCCAGAGTGATTGCTCCA	20	58.96	50.00
Pa	Ref12_s	GCCTCCCTCGCGCCATCAG	ATATA	GCAGTATTCGTCTTGTTGDTGG	22	59.64	45.45
Pa	Ref12_as	GCCTTGCCAGCCCGCTCAG	ATATA	CGTCYGTTAATAGAGCTGATCC	22	60.12	50.00
Pa	Ref13_s	GCCTCCCTCGCGCCATCAG	CGATA	CGTCTGCCGGTTAGAAAAGT	20	59.38	50.00
Pa	Ref13_as	GCCTTGCCAGCCCGCTCAG	CGATA	TTYTGCAGYCTGGTTATGATTG	22	57.91	40.91
Vi	Ref1_s	GCCTCCCTCGCGCCATCAG	ATGTC	GGCAACAATCTTGTTAGCAGTT	22	58.45	40.91
Vi	Ref1_as	GCCTTGCCAGCCCGCTCAG	ATGTC	GAAAGGTGAAAAGCAGTGAGAA	22	58.63	40.91
Vi	Ref2_s	GCCTCCCTCGCGCCATCAG	TGAGA	CGTACAACATGAAGGCAACAA	21	59.64	42.86
Vi	Ref2_as	GCCTTGCCAGCCCGCTCAG	TGAGA	CGGGTTTCGTACAAAGGTTG	20	60.39	50.00
Vi	Ref3_s	GCCTCCCTCGCGCCATCAG	CGCGA	AGCATTCAACATGAAGGCAAC	21	60.13	42.86
Vi	Ref3_as	GCCTTGCCAGCCCGCTCAG	CGCGA	AGCGGATASAGGAATAGCAAAA	22	60.20	40.91
Vi	Ref4_s	GCCTCCCTCGCGCCATCAG	ATAGT	CATTCAACATGAAGGCAACG	20	60.11	45.00
Vi	Ref4_as	GCCTTGCCAGCCCGCTCAG	ATAGT	ACATTCCTAGCGCTTCCAGA	20	59.98	50.00
Vi	Ref5_s	GCCTCCCTCGCGCCATCAG	AGACA	GTTCTGTGGGTCTGCTGGTT	20	60.16	55.00
Vi	Ref5_as	GCCTTGCCAGCCCGCTCAG	AGACA	GCACAAAGAGTTCACAATCA	20	59.90	42.00
Vi	Ref6_s	GCCTCCCTCGCGCCATCAG	TACTG	TCCAATATGAAGGCAGCAGTT	21	59.72	42.86
Vi	Ref6_as	GCCTTGCCAGCCCGCTCAG	TACTG	TCACCTTGTTCGGTTTCTCC	20	60.09	50.00
Vi	Ref7_s	GCCTCCCTCGCGCCATCAG	TGCAC	CTTCGTTGTTCCAGTGAGCA	20	60.02	50.00
Vi	Ref7_as	GCCTTGCCAGCCCGCTCAG	TGCAC	CGTCAAACAGAACGGGTCAT	19	58.98	45.00
Vi	Ref8_s	GCCTCCCTCGCGCCATCAG	CTCAC	TCCTGCTGACTAGCTGAATTGT	22	56.00	45.50
Vi	Ref8_as	GCCTTGCCAGCCCGCTCAG	CTCAC	GTCCTGGAATTGCTCATGGT	20	59.93	50.00
Vi	Ref9_s	GCCTCCCTCGCGCCATCAG	TGTGC	TCGCCCTTGCAGTACTTCTT	20	60.02	50.00
Vi	Ref9_as	GCCTTGCCAGCCCGCTCAG	TGTGC	GTGAAACGAAAGGGAAAGGYC	21	59.97	47.62
Vi	Ref10_s	GCCTCCCTCGCGCCATCAG	TGATG	ATCCTGGCTATTGCTCTTGC	20	59.44	50.00
Vi	Ref10_as	GCCTTGCCAGCCCGCTCAG	TGATG	CGGGTCATCATCACTCCATT	20	60.75	50.00
Vi	Ref11_s	GCCTCCCTCGCGCCATCAG	ATACG	CATTACGGATGACGCTTTTG	20	59.18	45.00
Vi	Ref11_as	GCCTTGCCAGCCCGCTCAG	ATACG	CTTCCAGAGTGATTGCTCCA	20	58.96	50.00
Vi	Ref12_s	GCCTCCCTCGCGCCATCAG	CGCTG	GCAGTATTCGTCTTGTTGDTGG	22	59.64	45.45
Vi	Ref12_as	GCCTTGCCAGCCCGCTCAG	CGCTG	CGTCYGTTAATAGAGCTGATCC	22	60.12	50.00
Vi	Ref13_s	GCCTCCCTCGCGCCATCAG	ACTCG	CGTCTGCCGGTTAGAAAAGT	20	59.38	50.00
Vi	Ref13_as	GCCTTGCCAGCCCGCTCAG	ACTCG	TTYTGCAGYCTGGTTATGATTG	22	57.91	40.91
Ve	Ref1_s	GCCTCCCTCGCGCCATCAG	TCGAT	GGCAACAATCTTGTTAGCAGTT	22	58.45	40.91
Ve	Ref1_as	GCCTTGCCAGCCCGCTCAG	TCGAT	GAAAGGTGAAAAGCAGTGAGAA	22	58.63	40.91
Ve	Ref2_s	GCCTCCCTCGCGCCATCAG	ATCGC	CGTACAACATGAAGGCAACAA	21	59.64	42.86
Ve	Ref2_as	GCCTTGCCAGCCCGCTCAG	ATCGC	CGGGTTTCGTACAAAGGTTG	20	60.39	50.00
Ve	Ref3_s	GCCTCCCTCGCGCCATCAG	CTATG	AGCATTCAACATGAAGGCAAC	21	60.13	42.86
Ve	Ref3_as	GCCTTGCCAGCCCGCTCAG	CTATG	AGCGGATASAGGAATAGCAAAA	22	60.2	40.91
Ve	Ref4_s	GCCTCCCTCGCGCCATCAG	TAGAC	CATTCAACATGAAGGCAACG	20	60.11	45.00
Ve	Ref4_as	GCCTTGCCAGCCCGCTCAG	TAGAC	ACATTCCTAGCGCTTCCAGA	20	59.98	50.00
Ve	Ref5_s	GCCTCCCTCGCGCCATCAG	TATGA	GTTCTGTGGGTCTGCTGGTT	20	60.16	55.00
Ve	Ref5_as	GCCTTGCCAGCCCGCTCAG	TATGA	GCACAAAGAGTTCACAATCA	20	59.90	42.00
Ve	Ref6_s	GCCTCCCTCGCGCCATCAG	CAGCT	TCCAATATGAAGGCAGCAGTT	21	59.72	42.86
Ve	Ref6_as	GCCTTGCCAGCCCGCTCAG	CAGCT	TCACCTTGTTCGGTTTCTCC	20	60.09	50.00
Ve	Ref7_s	GCCTCCCTCGCGCCATCAG	CTGAG	CTTCGTTGTTCCAGTGAGCA	20	60.02	50.00
Ve	Ref7_as	GCCTTGCCAGCCCGCTCAG	CTGAG	GTCAAACAGAACGGGTCAT	19	58.98	45.00
Ve	Ref8_s	GCCTCCCTCGCGCCATCAG	TGCTA	TCCTGCTGACTAGCTGAATTGT	22	56.00	45.50
Ve	Ref8_as	GCCTTGCCAGCCCGCTCAG	TGCTA	GTCCTGGAATTGCTCATGGT	20	59.93	50.00
Ve	Ref9_s	GCCTCCCTCGCGCCATCAG	TGCGT	TCGCCCTTGCAGTACTTCTT	20	60.02	50.00
Ve	Ref9_as	GCCTTGCCAGCCCGCTCAG	TGCGT	GTGAAACGAAAGGGAAAGGYC	21	59.97	47.62
Ve	Ref10_s	GCCTCCCTCGCGCCATCAG	TACGC	ATCCTGGCTATTGCTCTTGC	20	59.44	50.00
Ve	Ref10_as	GCCTTGCCAGCCCGCTCAG	TACGC	CGGGTCATCATCACTCCATT	20	60.75	50.00
Ve	Ref11_s	GCCTCCCTCGCGCCATCAG	CGTAC	CATTACGGATGACGCTTTTG	20	59.18	45.00
Ve	Ref11_as	GCCTTGCCAGCCCGCTCAG	CGTAC	CTTCCAGAGTGATTGCTCCA	20	58.96	50.00
Ve	Ref12_s	GCCTCCCTCGCGCCATCAG	ACAGA	GCAGTATTCGTCTTGTTGDTGG	22	59.64	45.45
Ve	Ref12_as	GCCTTGCCAGCCCGCTCAG	ACAGA	CGTCYGTTAATAGAGCTGATCC	22	60.12	50.00
Ve	Ref13_s	GCCTCCCTCGCGCCATCAG	CGCAT	CGTCTGCCGGTTAGAAAAGT	20	59.38	50.00
Ve	Ref13_as	GCCTTGCCAGCCCGCTCAG	CGCAT	TTYTGCAGYCTGGTTATGATTG	22	57.91	40.91
Ve nc	Ref1_s	GCCTCCCTCGCGCCATCAG	CTCTA	GGCAACAATCTTGTTAGCAGTT	22	58.45	40.91
Ve nc	Ref1_as	GCCTTGCCAGCCCGCTCAG	CTCTA	GAAAGGTGAAAAGCAGTGAGAA	22	58.63	40.91
Ve nc	Ref2_s	GCCTCCCTCGCGCCATCAG	CTCGT	CGTACAACATGAAGGCAACAA	21	59.64	42.86
Ve nc	Ref2_as	GCCTTGCCAGCCCGCTCAG	CTCGT	CGGGTTTCGTACAAAGGTTG	20	60.39	50.00
Ve nc	Ref3_s	GCCTCCCTCGCGCCATCAG	TATAT	AGCATTCAACATGAAGGCAAC	21	60.13	42.86
Ve nc	Ref3_as	GCCTTGCCAGCCCGCTCAG	TATAT	AGCGGATASAGGAATAGCAAAA	22	60.20	40.91
Ve nc	Ref4_s	GCCTCCCTCGCGCCATCAG	ATCAT	CATTCAACATGAAGGCAACG	20	60.11	45.00
Ve nc	Ref4_as	GCCTTGCCAGCCCGCTCAG	ATCAT	ACATTCCTAGCGCTTCCAGA	20	59.98	50.00
Ve nc	Ref5_s	GCCTCCCTCGCGCCATCAG	CGAGT	GTTCTGTGGGTCTGCTGGTT	20	60.16	55.00
Ve nc	Ref5_as	GCCTTGCCAGCCCGCTCAG	CGAGT	GCACAAAGAGTTCACAATCA	20	59.90	42.00
Ve nc	Ref6_s	GCCTCCCTCGCGCCATCAG	ACGCA	TCCAATATGAAGGCAGCAGTT	21	59.72	42.86
Ve nc	Ref6_as	GCCTTGCCAGCCCGCTCAG	ACGCA	TCACCTTGTTCGGTTTCTCC	20	60.09	50.00
Ve nc	Ref7_s	GCCTCCCTCGCGCCATCAG	AGATC	CTTCGTTGTTCCAGTGAGCA	20	60.02	50.00
Ve nc	Ref7_as	GCCTTGCCAGCCCGCTCAG	AGATC	GTCAAACAGAACGGGTCAT	19	58.98	45.00
Ve nc	Ref8_s	GCCTCCCTCGCGCCATCAG	CTAGC	TCCTGCTGACTAGCTGAATTGT	22	56.00	45.50
Ve nc	Ref8_as	GCCTTGCCAGCCCGCTCAG	CTAGC	TCCTGGAATTGCTCATGGT	20	59.93	50.00
Ve nc	Ref9_s	GCCTCCCTCGCGCCATCAG	AGTGT	TCGCCCTTGCAGTACTTCTT	20	60.02	50.00
Ve nc	Ref9_as	GCCTTGCCAGCCCGCTCAG	AGTGT	GTGAAACGAAAGGGAAAGGYC	21	59.97	47.62
Ve nc	Ref10_s	GCCTCCCTCGCGCCATCAG	CATGC	ATCCTGGCTATTGCTCTTGC	20	59.44	50.00
Ve nc	Ref10_as	GCCTTGCCAGCCCGCTCAG	CATGC	CGGGTCATCATCACTCCATT	20	60.75	50.00
Ve nc	Ref11_s	GCCTCCCTCGCGCCATCAG	CTGCA	CATTACGGATGACGCTTTTG	20	59.18	45.00
Ve nc	Ref11_as	GCCTTGCCAGCCCGCTCAG	CTGCA	CTTCCAGAGTGATTGCTCCA	20	58.96	50.00
Ve nc	Ref12_s	GCCTCCCTCGCGCCATCAG	ATATA	GCAGTATTCGTCTTGTTGDTGG	22	59.64	45.45
Ve nc	Ref12_as	GCCTTGCCAGCCCGCTCAG	ATATA	CGTCYGTTAATAGAGCTGATCC	22	60.12	50.00
Ve nc	Ref13_s	GCCTCCCTCGCGCCATCAG	CGATA	CGTCTGCCGGTTAGAAAAGT	20	59.38	50.00
Ve nc	Ref13_as	GCCTTGCCAGCCCGCTCAG	CGATA	TTYTGCAGYCTGGTTATGATTG	22	57.91	40.91
Ve ft	Ref1_s	GCCTCCCTCGCGCCATCAG	ATGTC	GGCAACAATCTTGTTAGCAGTT	22	58.45	40.91
Ve ft	Ref1_as	GCCTTGCCAGCCCGCTCAG	ATGTC	GAAAGGTGAAAAGCAGTGAGAA	22	58.63	40.91
Ve ft	Ref2_s	GCCTCCCTCGCGCCATCAG	TGAGA	CGTACAACATGAAGGCAACAA	21	59.64	42.86
Ve ft	Ref2_as	GCCTTGCCAGCCCGCTCAG	TGAGA	CGGGTTTCGTACAAAGGTTG	20	60.39	50.00
Ve ft	Ref3_s	GCCTCCCTCGCGCCATCAG	CGCGA	AGCATTCAACATGAAGGCAAC	21	60.13	42.86
Ve ft	Ref3_as	GCCTTGCCAGCCCGCTCAG	CGCGA	AGCGGATASAGGAATAGCAAAA	22	60.20	40.91
Ve ft	Ref4_s	GCCTCCCTCGCGCCATCAG	ATAGT	CATTCAACATGAAGGCAACG	20	60.11	45.00
Ve ft	Ref4_as	GCCTTGCCAGCCCGCTCAG	ATAGT	ACATTCCTAGCGCTTCCAGA	20	59.98	50.00
Ve ft	Ref5_s	GCCTCCCTCGCGCCATCAG	AGACA	GTTCTGTGGGTCTGCTGGTT	20	60.16	55.00
Ve ft	Ref5_as	GCCTTGCCAGCCCGCTCAG	AGACA	GCACAAAGAGTTCACAATCA	20	59.90	42.00
Ve ft	Ref6_s	GCCTCCCTCGCGCCATCAG	TACTG	TCCAATATGAAGGCAGCAGTT	21	59.72	42.86
Ve ft	Ref6_as	GCCTTGCCAGCCCGCTCAG	TACTG	TCACCTTGTTCGGTTTCTCC	20	60.09	50.00
Ve ft	Ref7_s	GCCTCCCTCGCGCCATCAG	TGCAC	CTTCGTTGTTCCAGTGAGCA	20	60.02	50.00
Ve ft	Ref7_as	GCCTTGCCAGCCCGCTCAG	TGCAC	CGTCAAACAGAACGGGTCAT	19	58.98	45.00
Ve ft	Ref8_s	GCCTCCCTCGCGCCATCAG	CTCAC	TCCTGCTGACTAGCTGAATTGT	22	56.00	45.50
Ve ft	Ref8_as	GCCTTGCCAGCCCGCTCAG	CTCAC	GTCCTGGAATTGCTCATGGT	20	59.93	50.00
Ve ft	Ref9_s	GCCTCCCTCGCGCCATCAG	TGTGC	TCGCCCTTGCAGTACTTCTT	20	60.02	50.00
Ve ft	Ref9_as	GCCTTGCCAGCCCGCTCAG	TGTGC	GTGAAACGAAAGGGAAAGGYC	21	59.97	47.62
Ve ft	Ref10_s	GCCTCCCTCGCGCCATCAG	TGATG	ATCCTGGCTATTGCTCTTGC	20	59.44	50.00
Ve ft	Ref10_as	GCCTTGCCAGCCCGCTCAG	TGATG	CGGGTCATCATCACTCCATT	20	60.75	50.00
Ve ft	Ref11_s	GCCTCCCTCGCGCCATCAG	ATACG	CATTACGGATGACGCTTTTG	20	59.18	45.00
Ve ft	Ref11_as	GCCTTGCCAGCCCGCTCAG	ATACG	CTTCCAGAGTGATTGCTCCA	20	58.96	50.00
Ve ft	Ref12_s	GCCTCCCTCGCGCCATCAG	CGCTG	GCAGTATTCGTCTTGTTGDTGG	22	59.64	45.45
Ve ft	Ref12_as	GCCTTGCCAGCCCGCTCAG	CGCTG	CGTCYGTTAATAGAGCTGATCC	22	60.12	50.00
Ve ft	Ref13_s	GCCTCCCTCGCGCCATCAG	ACTCG	CGTCTGCCGGTTAGAAAAGT	20	59.38	50.00
Ve ft	Ref13_as	GCCTTGCCAGCCCGCTCAG	ACTCG	TTYTGCAGYCTGGTTATGATTG	22	57.91	40.91
Ve nt	Ref1_s	GCCTCCCTCGCGCCATCAG	TCGAT	GGCAACAATCTTGTTAGCAGTT	22	58.45	40.91
Ve nt	Ref1_as	GCCTTGCCAGCCCGCTCAG	TCGAT	GAAAGGTGAAAAGCAGTGAGAA	22	58.63	40.91
Ve nt	Ref2_s	GCCTCCCTCGCGCCATCAG	ATCGC	CGTACAACATGAAGGCAACAA	21	59.64	42.86
Ve nt	Ref2_as	GCCTTGCCAGCCCGCTCAG	ATCGC	CGGGTTTCGTACAAAGGTTG	20	60.39	50.00
Ve nt	Ref3_s	GCCTCCCTCGCGCCATCAG	CTATG	AGCATTCAACATGAAGGCAAC	21	60.13	42.86
Ve nt	Ref3_as	GCCTTGCCAGCCCGCTCAG	CTATG	AGCGGATASAGGAATAGCAAAA	22	60.20	40.91
Ve nt	Ref4_s	GCCTCCCTCGCGCCATCAG	TAGAC	CATTCAACATGAAGGCAACG	20	60.11	45.00
Ve nt	Ref4_as	GCCTTGCCAGCCCGCTCAG	TAGAC	ACATTCCTAGCGCTTCCAGA	20	59.98	50.00
Ve nt	Ref5_s	GCCTCCCTCGCGCCATCAG	TATGA	GTTCTGTGGGTCTGCTGGTT	20	60.16	55.00
Ve nt	Ref5_as	GCCTTGCCAGCCCGCTCAG	TATGA	GCACAAAGAGTTCACAATCA	20	59.90	42.00
Ve nt	Ref6_s	GCCTCCCTCGCGCCATCAG	CAGCT	TCCAATATGAAGGCAGCAGTT	21	59.72	42.86
Ve nt	Ref6_as	GCCTTGCCAGCCCGCTCAG	CAGCT	TCACCTTGTTCGGTTTCTCC	20	60.09	50.00
Ve nt	Ref7_s	GCCTCCCTCGCGCCATCAG	CTGAG	CTTCGTTGTTCCAGTGAGCA	20	60.02	50.00
Ve nt	Ref7_as	GCCTTGCCAGCCCGCTCAG	CTGAG	GTCAAACAGAACGGGTCAT	19	58.98	45.00
Ve nt	Ref8_s	GCCTCCCTCGCGCCATCAG	TGCTA	TCCTGCTGACTAGCTGAATTGT	22	56.00	45.50
Ve nt	Ref8_as	GCCTTGCCAGCCCGCTCAG	TGCTA	GTCCTGGAATTGCTCATGGT	20	59.93	50.00
Ve nt	Ref9_s	GCCTCCCTCGCGCCATCAG	TGCGT	TCGCCCTTGCAGTACTTCTT	20	60.02	50.00
Ve nt	Ref9_as	GCCTTGCCAGCCCGCTCAG	TGCGT	GTGAAACGAAAGGGAAAGGYC	21	59.97	47.62
Ve nt	Ref10_s	GCCTCCCTCGCGCCATCAG	TACGC	ATCCTGGCTATTGCTCTTGC	20	59.44	50.00
Ve nt	Ref10_as	GCCTTGCCAGCCCGCTCAG	TACGC	CGGGTCATCATCACTCCATT	20	60.75	50.00
Ve nt	Ref11_s	GCCTCCCTCGCGCCATCAG	CGTAC	CATTACGGATGACGCTTTTG	20	59.18	45.00
Ve nt	Ref11_as	GCCTTGCCAGCCCGCTCAG	CGTAC	CTTCCAGAGTGATTGCTCCA	20	58.96	50.00
Ve nt	Ref12_s	GCCTCCCTCGCGCCATCAG	ACAGA	GCAGTATTCGTCTTGTTGDTGG	22	59.64	45.45
Ve nt	Ref12_as	GCCTTGCCAGCCCGCTCAG	ACAGA	CGTCYGTTAATAGAGCTGATCC	22	60.12	50.00
Ve nt	Ref13_s	GCCTCCCTCGCGCCATCAG	CGCAT	CGTCTGCCGGTTAGAAAAGT	20	59.38	50.00
Ve nt	Ref13_as	GCCTTGCCAGCCCGCTCAG	CGCAT	TTYTGCAGYCTGGTTATGATTG	22	57.91	40.91
* s and as, indicates the forward and reverse primers, respectively.
